# Supplementary material for: Microcystin-LR Removal from Water via Enzymatic Linearization and Ultrafiltration
Source: Toxins (Basel). 2022 Mar 22;14(4):231. doi: 10.3390/toxins14040231 (PMC9024530; doi:10.3390/toxins14040231)
Supplement: Supplementary file 1 [file toxins-14-00231-s001.zip]

Archive with 1 entries (1 files):
- toxins-1605042-supplementary.pdf
